# Supplementary material for: Essential Oils from Southern Italian Aromatic Plants Synergize with Antibiotics against Escherichia coli, Pseudomonas aeruginosa and Enterococcus faecalis Cell Growth and Biofilm Formation
Source: Antibiotics (Basel). 2024 Jun 28;13(7):605. doi: 10.3390/antibiotics13070605 (PMC11274178; doi:10.3390/antibiotics13070605)
Supplement: Supplementary file 1 [file antibiotics-13-00605-s001.zip]

Archive with 1 entries (1 files):
- antibiotics-3056142-supplementary.pdf
